# Supplementary material for: A Comparison of Perceptions of Estonian and Latvian Hunters With Regard to the Control of African Swine Fever
Source: Front Vet Sci. 2021 Apr 14;8:642126. doi: 10.3389/fvets.2021.642126 (PMC8079805; doi:10.3389/fvets.2021.642126)
Supplement: Supplementary file 1 [file Table_1.XLSX]

## Sheet: Game I
		1	2	3	4	5	6	7	8	9	10	11	12	13	14	15	16	17	18	19	20	21	22	23	24	25	26	27
Group ID	x	Food and Veterinary Service	State Forest Service	Individual hunters	Landowners	Municipal administration	State Border Guard	Municpal Police	Hunters	Hunting organisation	State Police	Farmers	Logging company/workers	Institute of Food Safety, Animal Health and Environment “BIOR”	European Commission	Ministry of Agriculture (MoA)	"Latvia's State Forests"	Hunters' magazine	Media	National media (TV & Radio)	Farmers' parliament	State Environmental Service	Society	Veterinarians	Disposal company	Ministry of Interior	Laboratory	Animal protection organisations
1	Contact OF hunters	3	3	1	2	2	0	0	3	3	0	NA	NA	NA	NA	NA	NA	NA	NA	NA	NA	NA	NA	NA	NA	NA	NA	NA
1	J	5	6	0	6	5	0	0	6	6	0	NA	NA	NA	NA	NA	NA	NA	NA	NA	NA	NA	NA	NA	NA	NA	NA	NA
1	K	1	0	5	0	1	6	6	0	0	1	NA	NA	NA	NA	NA	NA	NA	NA	NA	NA	NA	NA	NA	NA	NA	NA	NA
1	L	0	0	1	0	0	0	0	0	0	5	NA	NA	NA	NA	NA	NA	NA	NA	NA	NA	NA	NA	NA	NA	NA	NA	NA
1	Contact WITH hunters	3	3	1	2	2	0	1	3	2	1	NA	NA	NA	NA	NA	NA	NA	NA	NA	NA	NA	NA	NA	NA	NA	NA	NA
1	J	4	4	1	2	3	0	0	6	6	0	NA	NA	NA	NA	NA	NA	NA	NA	NA	NA	NA	NA	NA	NA	NA	NA	NA
1	K	2	2	4	4	3	6	6	0	0	3	NA	NA	NA	NA	NA	NA	NA	NA	NA	NA	NA	NA	NA	NA	NA	NA	NA
1	L	0	0	1	0	0	0	0	0	0	3	NA	NA	NA	NA	NA	NA	NA	NA	NA	NA	NA	NA	NA	NA	NA	NA	NA
1	Piles	20	21	0	12	15	0	0	15	17	0	NA	NA	NA	NA	NA	NA	NA	NA	NA	NA	NA	NA	NA	NA	NA	NA	NA
2	Contact OF hunters	3	3	NA	3	2	NA	NA	3	2	NA	0	3	3	NA	NA	NA	NA	NA	NA	NA	NA	NA	NA	NA	NA	NA	NA
2	J	4	4	NA	3	1	NA	NA	4	0	NA	0	0	1	NA	NA	NA	NA	NA	NA	NA	NA	NA	NA	NA	NA	NA	NA
2	K	0	0	NA	1	3	NA	NA	0	3	NA	4	2	3	NA	NA	NA	NA	NA	NA	NA	NA	NA	NA	NA	NA	NA	NA
2	L	0	0	NA	0	0	NA	NA	0	1	NA	0	2	0	NA	NA	NA	NA	NA	NA	NA	NA	NA	NA	NA	NA	NA	NA
2	Contact WITH hunters	3	3	NA	3	2	NA	NA	3	1	NA	0	0	1	NA	NA	NA	NA	NA	NA	NA	NA	NA	NA	NA	NA	NA	NA
2	J	4	3	NA	3	1	NA	NA	4	0	NA	0	0	0	NA	NA	NA	NA	NA	NA	NA	NA	NA	NA	NA	NA	NA	NA
2	K	0	1	NA	1	3	NA	NA	0	0	NA	4	0	1	NA	NA	NA	NA	NA	NA	NA	NA	NA	NA	NA	NA	NA	NA
2	L	0	0	NA	0	0	NA	NA	0	4	NA	0	4	3	NA	NA	NA	NA	NA	NA	NA	NA	NA	NA	NA	NA	NA	NA
2	Piles	35	8	NA	1	8	NA	NA	46	2	NA	0	0	0	NA	NA	NA	NA	NA	NA	NA	NA	NA	NA	NA	NA	NA	NA
3	Contact OF hunters	3	2	NA	1	1	NA	NA	3	1	NA	NA	NA	NA	0	0	1	1	2	1	0	NA	NA	NA	NA	NA	NA	NA
3	J	4	4	NA	4	3	NA	NA	4	4	NA	NA	NA	NA	1	0	1	4	0	0	0	NA	NA	NA	NA	NA	NA	NA
3	K	0	0	NA	0	1	NA	NA	0	0	NA	NA	NA	NA	3	3	3	0	4	0	4	NA	NA	NA	NA	NA	NA	NA
3	L	0	0	NA	0	0	NA	NA	0	0	NA	NA	NA	NA	0	1	0	0	0	4	0	NA	NA	NA	NA	NA	NA	NA
3	Contact WITH hunters	3	2	NA	2	1	NA	NA	3	2	NA	NA	NA	NA	0	0	1	2	2	1	0	NA	NA	NA	NA	NA	NA	NA
3	J	4	3	NA	4	3	NA	NA	4	4	NA	NA	NA	NA	1	0	1	4	0	0	0	NA	NA	NA	NA	NA	NA	NA
3	K	0	0	NA	0	1	NA	NA	0	0	NA	NA	NA	NA	2	3	3	0	4	0	3	NA	NA	NA	NA	NA	NA	NA
3	L	0	1	NA	0	0	NA	NA	0	0	NA	NA	NA	NA	1	1	0	0	0	4	1	NA	NA	NA	NA	NA	NA	NA
3	Piles	35	8	NA	0	0	NA	NA	32	18	NA	NA	NA	NA	0	0	0	7	0	0	0	NA	NA	NA	NA	NA	NA	NA
4	Contact OF hunters	3	3	NA	NA	1	NA	NA	NA	NA	0	NA	NA	NA	NA	NA	1	NA	NA	NA	NA	1	NA	NA	NA	NA	NA	NA
4	J	3	4	NA	NA	4	NA	NA	NA	NA	0	NA	NA	NA	NA	NA	2	NA	NA	NA	NA	3	NA	NA	NA	NA	NA	NA
4	K	0	0	NA	NA	0	NA	NA	NA	NA	3	NA	NA	NA	NA	NA	2	NA	NA	NA	NA	1	NA	NA	NA	NA	NA	NA
4	L	1	0	NA	NA	0	NA	NA	NA	NA	1	NA	NA	NA	NA	NA	0	NA	NA	NA	NA	0	NA	NA	NA	NA	NA	NA
4	Contact WITH hunters	3	3	NA	NA	1	NA	NA	NA	NA	0	NA	NA	NA	NA	NA	1	NA	NA	NA	NA	1	NA	NA	NA	NA	NA	NA
4	J	3	4	NA	NA	4	NA	NA	NA	NA	0	NA	NA	NA	NA	NA	4	NA	NA	NA	NA	3	NA	NA	NA	NA	NA	NA
4	K	1	0	NA	NA	0	NA	NA	NA	NA	3	NA	NA	NA	NA	NA	0	NA	NA	NA	NA	1	NA	NA	NA	NA	NA	NA
4	L	0	0	NA	NA	0	NA	NA	NA	NA	1	NA	NA	NA	NA	NA	0	NA	NA	NA	NA	0	NA	NA	NA	NA	NA	NA
4	Piles	45	41	NA	NA	14	NA	NA	NA	NA	0	NA	NA	NA	NA	NA	0	NA	NA	NA	NA	0	NA	NA	NA	NA	NA	NA
5	Contact OF hunters	3	3	NA	NA	1	NA	NA	NA	3	1	NA	NA	0	NA	0	1	NA	NA	NA	NA	NA	1	NA	NA	NA	NA	NA
5	J	3	3	NA	NA	4	NA	NA	NA	7	0	NA	NA	0	NA	1	0	NA	NA	NA	NA	NA	6	NA	NA	NA	NA	NA
5	K	4	4	NA	NA	3	NA	NA	NA	0	7	NA	NA	0	NA	5	6	NA	NA	NA	NA	NA	1	NA	NA	NA	NA	NA
5	L	0	0	NA	NA	0	NA	NA	NA	0	0	NA	NA	7	NA	1	1	NA	NA	NA	NA	NA	0	NA	NA	NA	NA	NA
5	Contact WITH hunters	3	3	NA	NA	1	NA	NA	NA	3	1	NA	NA	0	NA	1	0	NA	2	NA	NA	NA	1	NA	NA	NA	NA	NA
5	J	4	3	NA	NA	3	NA	NA	NA	7	0	NA	NA	0	NA	0	0	NA	0	NA	NA	NA	5	NA	NA	NA	NA	NA
5	K	2	4	NA	NA	3	NA	NA	NA	0	7	NA	NA	0	NA	5	0	NA	7	NA	NA	NA	2	NA	NA	NA	NA	NA
5	L	1	0	NA	NA	1	NA	NA	NA	0	0	NA	NA	7	NA	2	7	NA	0	NA	NA	NA	0	NA	NA	NA	NA	NA
5	Piles	12	2	NA	NA	7	NA	NA	NA	64	1	NA	NA	10	NA			NA	1	NA	NA	NA	3	NA	NA	NA	NA	NA
6	Contact OF hunters	3	3	NA	2	3	NA	NA	3	1	NA	NA	1		NA	0		NA		NA	NA	NA	1	1	0	NA	NA	NA
6	J	6	6	NA	1	5	NA	NA	6	2	NA	NA	5		NA	0		NA		NA	NA	NA	0	1	3	NA	NA	NA
6	K	0	0	NA	5	1	NA	NA	0	4	NA	NA	1		NA	5		NA		NA	NA	NA	6	1	1	NA	NA	NA
6	L	0	0	NA	0	0	NA	NA	0	0	NA	NA	0		NA	1		NA		NA	NA	NA	0	4	2	NA	NA	NA
6	Contact WITH hunters	3	1	NA	1	2	NA	NA	3	1	NA	NA	1		NA	0		NA		NA	NA	NA	1	1	0	NA	NA	NA
6	J	6	6	NA	0	4	NA	NA	6	2	NA	NA	1		NA	0		NA		NA	NA	NA	0	1	4	NA	NA	NA
6	K	0	0	NA	5	2	NA	NA	0	4	NA	NA	5		NA	5		NA		NA	NA	NA	6	1	1	NA	NA	NA
6	L	0	0	NA	1	0	NA	NA	0	0	NA	NA	0		NA	1		NA		NA	NA	NA	0	4	1	NA	NA	NA
6	Piles	34	19	NA	2	10	NA	NA	28	4	NA	NA			NA	NA		NA		NA	NA	NA	1	2		NA	NA	NA
7	Contact OF hunters	3	2	NA	NA	1	NA	NA	3	3	1	3	2		NA	NA		NA	3	NA	NA	NA	1	NA		NA	NA	NA
7	J	3	5	NA	NA	4	NA	NA	5	5	3	4	3		NA	NA		NA	5	NA	NA	NA	5	NA		NA	NA	NA
7	K	1	0	NA	NA	1	NA	NA	0	0	2	1	2		NA	NA		NA	0	NA	NA	NA	0	NA		NA	NA	NA
7	L	1	0	NA	NA	0	NA	NA	0	0	0	0	0		NA	NA		NA	0	NA	NA	NA	0	NA		NA	NA	NA
7	Contact WITH hunters	3	2	NA	NA	1	NA	NA	3	2	1	2	1		NA	NA		NA	1	NA	NA	NA	1	NA		NA	NA	NA
7	J	4	5	NA	NA	4	NA	NA	5	5	3	4	3		NA	NA		NA	2	NA	NA	NA	5	NA		NA	NA	NA
7	K	1	0	NA	NA	1	NA	NA	0	0	2	1	2		NA	NA		NA	3	NA	NA	NA	0	NA		NA	NA	NA
7	L	0	0	NA	NA	0	NA	NA	0	0	0	0	0		NA	NA		NA	0	NA	NA	NA	0	NA		NA	NA	NA
7	Piles	29	20	NA	NA	2	NA	NA	27	6	1	4	4		NA	NA		NA	3	NA	NA	NA	4	NA		NA	NA	NA
8	Contact OF hunters	1	1	NA	NA	1	NA	NA	3	NA	NA	NA	NA	2	NA	0	0	NA	2	NA	NA	NA	NA	NA		NA	NA	NA
8	J	0	1	NA	NA	2	NA	NA	4	NA	NA	NA	NA	2	NA	0	0	NA	3	NA	NA	NA	NA	NA		NA	NA	NA
8	K	5	4	NA	NA	3	NA	NA	1	NA	NA	NA	NA	3	NA	4	5	NA	2	NA	NA	NA	NA	NA		NA	NA	NA
8	L	0	0	NA	NA	0	NA	NA	0	NA	NA	NA	NA	0	NA	1	0	NA	0	NA	NA	NA	NA	NA		NA	NA	NA
8	Contact WITH hunters	1	2	NA	NA	1	NA	NA	3	NA	NA	NA	NA	1	NA	0	0	NA	1	NA	NA	NA	NA	NA		NA	NA	NA
8	J	1	1	NA	NA	2	NA	NA	1	NA	NA	NA	NA	0	NA	0	0	NA	5	NA	NA	NA	NA	NA		NA	NA	NA
8	K	4	4	NA	NA	3	NA	NA	1	NA	NA	NA	NA	5	NA	4	5	NA	0	NA	NA	NA	NA	NA		NA	NA	NA
8	L	0	0	NA	NA	0	NA	NA	3	NA	NA	NA	NA	0	NA	1	0	NA	0	NA	NA	NA	NA	NA		NA	NA	NA
8	Piles	28	15	NA	NA	1	NA	NA	9	NA	NA	NA	NA	21	NA	9	6	NA	11	NA	NA	NA	NA	NA		NA	NA	NA
9	Contact OF hunters	3	3	NA	NA	1	NA	NA	3	NA	NA	1	NA		NA	NA		NA	0	NA	NA	NA	NA	NA	0	0	3	NA
9	J	5	1	NA	NA	0	NA	NA	5	NA	NA	0	NA		NA	NA		NA	0	NA	NA	NA	NA	NA	0	2	5	NA
9	K	0	4	NA	NA	5	NA	NA	0	NA	NA	5	NA		NA	NA		NA	5	NA	NA	NA	NA	NA	1	3	0	NA
9	L	0	0	NA	NA	0	NA	NA	0	NA	NA	0	NA		NA	NA		NA	0	NA	NA	NA	NA	NA	4	0	0	NA
9	Contact WITH hunters	3	1	NA	NA	1	NA	NA	3	NA	NA	1	NA		NA	NA		NA	1	NA	NA	NA	NA	NA	0	0	3	NA
9	J	5	0	NA	NA	1	NA	NA	5	NA	NA	0	NA		NA	NA		NA	2	NA	NA	NA	NA	NA	0	3	5	NA
9	K	0	0	NA	NA	3	NA	NA	0	NA	NA	5	NA		NA	NA		NA	3	NA	NA	NA	NA	NA	0	2	0	NA
9	L	0	5	NA	NA	1	NA	NA	0	NA	NA	0	NA		NA	NA		NA	0	NA	NA	NA	NA	NA	5	0	0	NA
9	Piles	21	13	NA	NA	14	NA	NA	19	NA	NA	13	NA		NA	NA		NA	5	NA	NA	NA	NA	NA	0	7	7	NA
10	Contact OF hunters	3	2	NA	NA	1	NA	NA	3	1	NA	NA	NA		NA	NA		NA		NA	NA	NA	NA	NA	NA	NA	NA	0
10	J	4	2	NA	NA	0	NA	NA	4	1	NA	NA	NA		NA	NA		NA		NA	NA	NA	NA	NA	NA	NA	NA	3
10	K	0	2	NA	NA	4	NA	NA	0	3	NA	NA	NA		NA	NA		NA		NA	NA	NA	NA	NA	NA	NA	NA	1
10	L	0	0	NA	NA	0	NA	NA	0	0	NA	NA	NA		NA	NA		NA		NA	NA	NA	NA	NA	NA	NA	NA	0
10	Contact WITH hunters	3	2	NA	NA	1	NA	NA	3	2	NA	NA	NA		NA	NA		NA		NA	NA	NA	NA	NA	NA	NA	NA	0
10	J	4	3	NA	NA	0	NA	NA	4	4	NA	NA	NA		NA	NA		NA		NA	NA	NA	NA	NA	NA	NA	NA	3
10	K	0	1	NA	NA	2	NA	NA	0	0	NA	NA	NA		NA	NA		NA		NA	NA	NA	NA	NA	NA	NA	NA	0
10	L	0	0	NA	NA	2	NA	NA	0	0	NA	NA	NA		NA	NA		NA		NA	NA	NA	NA	NA	NA	NA	NA	1
10	Piles	48	2	NA	NA	0	NA	NA	48	2	NA	NA	NA		NA	NA		NA		NA	NA	NA	NA	NA	NA	NA	NA	0

## Sheet: Game II
		1	2	3	4	5	6	7	8	9	10	11	12	13	14	15	16	17	18	19	20	21	22	23	24	25	26	27	28
Group ID	X	Fencing	Ban of hunting	Increase carcass searching and removal	Incentives for hunting	Selective increased hunting of females	(army/ police)	Territory limitation and depopulation	Restriction of economic activity	Public awareness and responsibilities	Expanding hunting methods/ tools	feeding but not hunting	Intensified hunting in collectives	Improvement of pre-treatment sites	Territory restriction	Intensive hunting	Hunting Restrictions	Vaccination	Targeted sow hunting from august till january	Education of hunters	Budget for hunting collectives	Reporting and notification	Forest management	Enhanced hunting for predators and birds	Poisoning	Disinfection for logging, private techniques, dogs	Feeding (pile/stationary)	Attraction/ Feeding small amounts	Bio Safety Measures
1	J	0	0	0	6	0	0	1	1	6	6	NA	NA	NA	NA	NA	1	NA	NA	NA	NA	NA	NA	NA	NA	NA	NA	NA	NA
1	K	0	0	2	0	6	0	3	2	0	0	NA	NA	NA	NA	NA	0	NA	NA	NA	NA	NA	NA	NA	NA	NA	NA	NA	NA
1	L	6	6	4	0	0	6	1	3	0	0	NA	NA	NA	NA	NA	5	NA	NA	NA	NA	NA	NA	NA	NA	NA	NA	NA	NA
1	Piles	0	0	0	32	0	0	6	0	28	34	NA	NA	NA	NA	NA	0	NA	NA	NA	NA	NA	NA	NA	NA	NA	NA	NA	NA
2	J	0	0	1	1	0	0	NA	NA	NA	NA	1	0	NA	NA	NA	NA	NA	NA	NA	NA	NA	NA	NA	NA	NA	NA	NA	NA
2	K	0	0	1	2	0	0	NA	NA	NA	NA	1	0	NA	NA	NA	NA	NA	NA	NA	NA	NA	NA	NA	NA	NA	NA	NA	NA
2	L	4	4	2	1	4	4	NA	NA	NA	NA	2	4	NA	NA	NA	NA	NA	NA	NA	NA	NA	NA	NA	NA	NA	NA	NA	NA
2	Piles			13	67	3	0	NA	NA	NA	NA	0	17	NA	NA	NA	NA	NA	NA	NA	NA	NA	NA	NA	NA	NA	NA	NA	NA
3	J	0	0	0	4	0	0	NA	NA	4	NA	NA	NA	4	0	2	4	3	NA	NA	NA	NA	NA	NA	NA	NA	NA	NA	NA
3	K	0	0	0	0	0	0	NA	NA	0	NA	NA	NA	0	0	2	0	1	NA	NA	NA	NA	NA	NA	NA	NA	NA	NA	NA
3	L	4	4	4	0	4	4	NA	NA	0	NA	NA	NA	0	4	0	0	0	NA	NA	NA	NA	NA	NA	NA	NA	NA	NA	NA
3	Piles	0	0	0	27	17	0	NA	NA	8	NA	NA	NA	12	0	16	20	0	NA	NA	NA	NA	NA	NA	NA	NA	NA	NA	NA
4	J	1	0	0	3	0	0	NA	NA	NA	NA	NA	NA	NA	NA	NA	NA	NA	4	4	NA	NA	NA	NA	NA	NA	NA	NA	NA
4	K	1	0	2	1	0	0	NA	NA	NA	NA	NA	NA	NA	NA	NA	NA	NA	0	0	NA	NA	NA	NA	NA	NA	NA	NA	NA
4	L	2	4	2	0	4	4	NA	NA	NA	NA	NA	NA	NA	NA	NA	NA	NA	0	0	NA	NA	NA	NA	NA	NA	NA	NA	NA
4	Piles	16	0	6	27	0	0	NA	NA	NA	NA	NA	NA	NA	NA	NA	NA	NA	18	33	NA	NA	NA	NA	NA	NA	NA	NA	NA
5	J	2	0	0	2	0	0	NA	NA	NA	NA	NA	NA	NA	NA	5	NA	6	NA	NA	3	6	1	NA	NA	NA	NA	NA	NA
5	K	0	0	0	4	2	0	NA	NA	NA	NA	NA	NA	NA	NA	1	NA	0	NA	NA	3	0	4	NA	NA	NA	NA	NA	NA
5	L	4	6	6	0	4	6	NA	NA	NA	NA	NA	NA	NA	NA	0	NA	0	NA	NA	0	0	1	NA	NA	NA	NA	NA	NA
5	Piles	1			5			NA	NA	NA	NA	NA	NA	NA	NA	20	NA	64	NA	NA	3	6	1	NA	NA	NA	NA	NA	NA
6	J	5	0	2	5	0	0	NA	NA	NA	NA	NA	NA	NA	NA	NA	NA	5	NA	NA	NA	NA	NA	6	0	2	NA	NA	NA
6	K	0	0	4	0	0	1	NA	NA	NA	NA	NA	NA	NA	NA	NA	NA	1	NA	NA	NA	NA	NA	0	0	3	NA	NA	NA
6	L	1	6	0	1	6	5	NA	NA	NA	NA	NA	NA	NA	NA	NA	NA	0	NA	NA	NA	NA	NA	0	6	1	NA	NA	NA
6	Piles	8	0	2	16	9	9	NA	NA	NA	NA	NA	NA	NA	NA	NA	NA	15	NA	NA	NA	NA	NA	7	28	6	NA	NA	NA
7	J	2	0	3	3	0	2	NA	NA	NA	NA	NA	NA	NA	NA	5	NA	5	NA	NA	NA	NA	NA	NA	NA		NA	NA	NA
7	K	0	0	2	2	0	1	NA	NA	NA	NA	NA	NA	NA	NA	0	NA	0	NA	NA	NA	NA	NA	NA	NA		NA	NA	NA
7	L	3	5	0	0	5	2	NA	NA	NA	NA	NA	NA	NA	NA	0	NA	0	NA	NA	NA	NA	NA	NA	NA		NA	NA	NA
7	Piles	3	0	7	8	0	20	NA	NA	NA	NA	NA	NA	NA	NA	30	NA	32	NA	NA	NA	NA	NA	NA	NA		NA	NA	NA
8	J	0	0	0	5	3	0	NA	NA	NA	NA	NA	NA	NA	NA	3	NA	5	NA	NA	NA	NA	NA	NA	0	NA	4	5	5
8	K	1	0	2	0	2	0	NA	NA	NA	NA	NA	NA	NA	NA	2	NA	0	NA	NA	NA	NA	NA	NA	1	NA	1	0	0
8	L	4	5	3	0	0	5	NA	NA	NA	NA	NA	NA	NA	NA	0	NA	0	NA	NA	NA	NA	NA	NA	4	NA	0	0	0
8	Piles	2	0	0	36	14	0	NA	NA	NA	NA	NA	NA	NA	NA	4	NA	14	NA	NA	NA	NA	NA	NA	0	NA	11	8	11
9	J	0	0	0	3	1	0	NA	NA	NA	NA	NA	NA	NA	NA	2	NA	NA	NA	NA	NA	NA	NA	2	NA	NA	NA	NA	3
9	K	1	0	2	2	1	0	NA	NA	NA	NA	NA	NA	NA	NA	0	NA	NA	NA	NA	NA	NA	NA	3	NA	NA	NA	NA	2
9	L	4	5	3	0	3	5	NA	NA	NA	NA	NA	NA	NA	NA	3	NA	NA	NA	NA	NA	NA	NA	0	NA	NA	NA	NA	0
9	Piles	0	0	2	22	30	0	NA	NA	NA	NA	NA	NA	NA	NA	24	NA	NA	NA	NA	NA	NA	NA	11	NA	NA	NA	NA	11
10	J	0	0	1	3	0	0	NA	NA	NA	NA	NA	4	NA	NA	NA	NA	NA	NA	NA	NA	NA	NA	NA	NA	NA	4	NA	4
10	K	0	0	3	1	2	0	NA	NA	NA	NA	NA	0	NA	NA	NA	NA	NA	NA	NA	NA	NA	NA	NA	NA	NA	0	NA	0
10	L	4	4	0	0	2	4	NA	NA	NA	NA	NA	0	NA	NA	NA	NA	NA	NA	NA	NA	NA	NA	NA	NA	NA	0	NA	0
10	Piles	0	0	5	6	7	0	NA	NA	NA	NA	NA	25	NA	NA	NA	NA	NA	NA	NA	NA	NA	NA	NA	NA	NA	24	NA	33

## Sheet: Game III
		1	2	3	4	5	6	7	8	9	10	11	12	13	14	15	16	17	18	19	20	21	22	23	24	25	26	27	28	29	30	31
Group ID		Territory clean up	Encumbrance - disposal	Lost time	Lack of information	Financial expenses	Reporting to authorities	Marking coordinates + show where the pig is	Disinfection	Worrying	Disposal	Knowledge that fever has returned	Early detection	Redundant problems (more checks/ control)	Additional restrictions	Hunting ban / restrictions	Influence on deer population (wolf and lynx have to eat ungulates)	No Damage to farmers	Statistic, science, information	Problems with farmers	Reporting helps controlling ASF	Additional work, additional expenses	Population decline	Reducing wild boar population in infected area	Increased attention from all services	Shot but not immediately killed (not killed by ASF)	Financial incentives	Co-operation with other institutions	Image of hunter improves	Maturation of meat in the fridge while waiting	New biosafety rules	Waiting for meat
1	Neg	0	1	1	1	NA	NA	NA	NA	NA	NA	NA	NA	NA	NA	NA	NA	NA	NA	NA	NA	NA	NA	NA	NA	NA	NA	NA	NA	NA	NA	NA
1	Pos	1	0	0	0	NA	NA	NA	NA	NA	NA	NA	NA	NA	NA	NA	NA	NA	NA	NA	NA	NA	NA	NA	NA	NA	NA	NA	NA	NA	NA	NA
1	Piles	17	17	49	17	NA	NA	NA	NA	NA	NA	NA	NA	NA	NA	NA	NA	NA	NA	NA	NA	NA	NA	NA	NA	NA	NA	NA	NA	NA	NA	NA
2	Neg	NA	1	1	NA	1	NA	NA	NA	NA	NA	NA	NA	NA	NA	NA	NA	NA	NA	NA	NA	NA	NA	NA	NA	NA	NA	NA	NA	NA	NA	NA
2	Pos	NA	0	0	NA	0	NA	NA	NA	NA	NA	NA	NA	NA	NA	NA	NA	NA	NA	NA	NA	NA	NA	NA	NA	NA	NA	NA	NA	NA	NA	NA
2	Piles	NA	60	25	NA	15	NA	NA	NA	NA	NA	NA	NA	NA	NA	NA	NA	NA	NA	NA	NA	NA	NA	NA	NA	NA	NA	NA	NA	NA	NA	NA
3	Neg	NA	NA	NA	NA	NA	1	1	1	1	1	1	0	NA	NA	NA	NA	NA	NA	NA	NA	NA	NA	NA	NA	NA	NA	NA	NA	NA	NA	NA
3	Pos	NA	NA	NA	NA	NA	0	0	0	0	0	0	1	NA	NA	NA	NA	NA	NA	NA	NA	NA	NA	NA	NA	NA	NA	NA	NA	NA	NA	NA
3	Piles	NA	NA	NA	NA	NA	100	0	0	0	0	0	0	NA	NA	NA	NA	NA	NA	NA	NA	NA	NA	NA	NA	NA	NA	NA	NA	NA	NA	NA
4	Neg	NA	NA	NA	NA	NA	NA	NA	NA	NA	NA	NA	NA	1	1	1	1	0	0	NA	NA	NA	NA	NA	NA	NA	NA	NA	NA	NA	NA	NA
4	Pos	NA	NA	NA	NA	NA	NA	NA	NA	NA	NA	NA	NA	0	0	0	0	1	1	NA	NA	NA	NA	NA	NA	NA	NA	NA	NA	NA	NA	NA
4	Piles	NA	NA	NA	NA	NA	NA	NA	NA	NA	NA	NA	NA	15	38	20	20	7	0	NA	NA	NA	NA	NA	NA	NA	NA	NA	NA	NA	NA	NA
5	Neg	NA	NA	NA	NA	NA	NA	NA	NA	NA	NA	NA	NA	1	NA	1	NA	NA	NA	1	0	NA	NA	NA	NA	NA	NA	NA	NA	NA	NA	NA
5	Pos	NA	NA	NA	NA	NA	NA	NA	NA	NA	NA	NA	NA	0	NA	0	NA	NA	NA	0	1	NA	NA	NA	NA	NA	NA	NA	NA	NA	NA	NA
5	Piles	NA	NA	NA	NA	NA	NA	NA	NA	NA	NA	NA	NA	8	NA	52	NA	NA	NA	20	20	NA	NA	NA	NA	NA	NA	NA	NA	NA	NA	NA
6	Neg	NA	NA	NA	NA	NA	NA	NA	NA	NA	NA	1	NA	NA	NA	NA	NA	0	NA	NA	NA	1	1	0	1	0	NA	NA	NA	NA	NA	NA
6	Pos	NA	NA	NA	NA	NA	NA	NA	NA	NA	NA	0	NA	NA	NA	NA	NA	1	NA	NA	NA	0	0	1	1	1	NA	NA	NA	NA	NA	NA
6	Piles	NA	NA	NA	NA	NA	NA	NA	NA	NA	NA	45	NA	NA	NA	NA	NA	2	NA	NA	NA	12	26	6	7	2	NA	NA	NA	NA	NA	NA
7	Neg	0	NA	NA	NA	NA	NA	NA	NA	NA	NA	NA	NA	NA	1	NA	NA	NA	NA	NA	NA	1	1	NA	NA	0	0	NA	NA	NA	NA	NA
7	Pos	1	NA	NA	NA	NA	NA	NA	NA	NA	NA	NA	NA	NA	0	NA	NA	NA	NA	NA	NA	0	0	NA	NA	1	1	NA	NA	NA	NA	NA
7	Piles	95	NA	NA	NA	NA	NA	NA	NA	NA	NA	NA	NA	NA	0	NA	NA	NA	NA	NA	NA	0	0	NA	NA	0	5	NA	NA	NA	NA	NA
8	Neg	NA	1	NA	NA	1	NA	NA	NA	NA	NA	NA	NA	1	NA	NA	NA	NA	NA	NA	0	1	NA	NA	NA	NA	NA	0	0	0	1	1
8	Pos	NA	0	NA	NA	0	NA	NA	NA	NA	NA	NA	NA	0	NA	NA	NA	NA	NA	NA	1	0	NA	NA	NA	NA	NA	1	1	1	0	0
8	Piles	NA	11	NA	NA	35	NA	NA	NA	NA	NA	NA	NA	6	NA	NA	NA	NA	NA	NA	2	11	NA	NA	NA	NA	NA	5	4	1	13	9
9	Neg	NA	NA	1	1	NA	NA	NA	NA	NA	NA	NA	NA	NA	NA	NA	NA	NA	NA	NA	NA	NA	NA	NA	NA	NA	NA	NA	NA	NA	NA	NA
9	Pos	NA	NA	0	0	NA	NA	NA	NA	NA	NA	NA	NA	NA	NA	NA	NA	NA	NA	NA	NA	NA	NA	NA	NA	NA	NA	NA	NA	NA	NA	NA
9	Piles	NA	NA	46	54	NA	NA	NA	NA	NA	NA	NA	NA	NA	NA	NA	NA	NA	NA	NA	NA	NA	NA	NA	NA	NA	NA	NA	NA	NA	NA	NA
10	Neg	NA	NA	1	NA	NA	NA	NA	NA	NA	NA	1	NA	NA	NA	NA	NA	NA	NA	NA	NA	NA	NA	NA	NA	NA	NA	NA	NA	NA	NA	NA
10	Pos	NA	NA	0	NA	NA	NA	NA	NA	NA	NA	0	NA	NA	NA	NA	NA	NA	NA	NA	NA	NA	NA	NA	NA	NA	NA	NA	NA	NA	NA	NA
10	Piles	NA	NA	15	NA	NA	NA	NA	NA	NA	NA	85	NA	NA	NA	NA	NA	NA	NA	NA	NA	NA	NA	NA	NA	NA	NA	NA	NA	NA	NA	NA

## Sheet: Game IV
	1	2	3	4	5	6	7	8	9	10	11	12	13	14
Group ID	Increase of currently paid incentives	Detailed feedback	Only reporting, no further work	Reduction of infection pressure within the wild boar population	App for reporting + rewards	Hunting ethics	Journey, hunting tour	Special team for effective disposal/ collection	App for reporting	Public recognition	Optimised financial flow	Funding of infrastructure projects (LV/ EU)	Confidence that carcass will be safely destroyed	Financial reward for reporting wild boar carcasses only
1	18	10	27	16	29	NA	NA	NA	NA	NA	NA	NA	NA	NA
2	11	50	0	28	NA	11	NA	NA	NA	NA	NA	NA	NA	NA
3	18	8	23	51	NA	NA	NA	NA	NA	NA	NA	NA	NA	NA
4	0	0	46	54	NA	NA	NA	NA	NA	NA	NA	NA	NA	NA
5	18	15	19	48	NA	NA	NA	NA	NA	NA	NA	NA	NA	NA
6	17	13	22	8	NA	NA	22	18	NA	NA	NA	NA	NA	NA
7	8	9	10	63	NA	NA	NA	NA	10	NA	NA	NA	NA	NA
8	24	2	25	23	NA	NA	NA	NA	7	2	3	14	NA	NA
9	34	5	21	9	NA	NA	NA	NA	NA	NA	NA	NA	9	22
10	1	0	11	88	NA	NA	NA	NA	NA	NA	NA	NA	NA	NA
