# Supplementary material for: A Comparison of Perceptions of Estonian and Latvian Hunters With Regard to the Control of African Swine Fever
Source: Front Vet Sci. 2021 Apr 14;8:642126. doi: 10.3389/fvets.2021.642126 (PMC8079805; doi:10.3389/fvets.2021.642126)
Supplement: Supplementary file 2 [file Table_2.XLSX]

## Sheet: 1.a. Relation diagram
Group ID	x	Environmental Board	Veterinary and Food Authority	Estonian University of Life Sciences (EMÜ)	Ministry of the Environment	Ministry of Rural Affairs	Rendering plants	Veterinary and Food Laboratory	Hunter	Veterinary Service	Hunting Council of a county	Estonian Hunters´ Society	Chairman of the Hunters´ Society	Foresters	European Union	Forest industry	Pig farmers	Passive hunters	Ministry of Defense/army	Environmental Inspectorate	Local veterinarian	Land owners	Local residents	Environment Agency	Massive gatherings (events)	Local Hunting club	Local office of Veterinary and Food Authority	Governmental institutions
1	Contact FROM hunters	Regular	Daily	No	No	No	Rare	Daily	NA	NA	NA	NA	NA	NA	NA	NA	NA	NA	NA	NA	NA	NA	NA	NA	NA	NA	NA	NA
1	J	4	2	3	0	4	0	0	NA	NA	NA	NA	NA	NA	NA	NA	NA	NA	NA	NA	NA	NA	NA	NA	NA	NA	NA	NA
1	K	0	2	0	2	0	4	4	NA	NA	NA	NA	NA	NA	NA	NA	NA	NA	NA	NA	NA	NA	NA	NA	NA	NA	NA	NA
1	L	0	0	1	2	0	0	0	NA	NA	NA	NA	NA	NA	NA	NA	NA	NA	NA	NA	NA	NA	NA	NA	NA	NA	NA	NA
1	Contact TO hunters	Regular	Regular	Rare	No	No	No	Daily	NA	NA	NA	NA	NA	NA	NA	NA	NA	NA	NA	NA	NA	NA	NA	NA	NA	NA	NA	NA
1	J	4	2	4	0	4	2	3	NA	NA	NA	NA	NA	NA	NA	NA	NA	NA	NA	NA	NA	NA	NA	NA	NA	NA	NA	NA
1	K	0	2	0	1	0	1	1	NA	NA	NA	NA	NA	NA	NA	NA	NA	NA	NA	NA	NA	NA	NA	NA	NA	NA	NA	NA
1	L	0	0	0	3	0	1	0	NA	NA	NA	NA	NA	NA	NA	NA	NA	NA	NA	NA	NA	NA	NA	NA	NA	NA	NA	NA
1	Piles	25	16	16	1	2	0	17	23	NA	NA	NA	NA	NA	NA	NA	NA	NA	NA	NA	NA	NA	NA	NA	NA	NA	NA	NA
2	Contact FROM hunters	Regular	NA	No	NA	NA	NA	Daily	NA	Regular	Rare	Regular	Daily	Rare	No	NA	NA	NA	NA	NA	NA	NA	NA	NA	NA	NA	NA	NA
2	J	3	NA	0	NA	NA	NA	5	NA	5	0	6	6	1	0	NA	NA	NA	NA	NA	NA	NA	NA	NA	NA	NA	NA	NA
2	K	3	NA	3	NA	NA	NA	1	NA	1	6	0	0	5	5	NA	NA	NA	NA	NA	NA	NA	NA	NA	NA	NA	NA	NA
2	L	0	NA	3	NA	NA	NA	0	NA	0	0	0	0	0	1	NA	NA	NA	NA	NA	NA	NA	NA	NA	NA	NA	NA	NA
2	Contact TO hunters	Regular	NA	No	NA	NA	NA	Regular	NA	Rare	Rare	Regular	Daily	Regular	No	NA	NA	NA	NA	NA	NA	NA	NA	NA	NA	NA	NA	NA
2	J	0	NA	0	NA	NA	NA	5	NA	0	0	6	6	1	0	NA	NA	NA	NA	NA	NA	NA	NA	NA	NA	NA	NA	NA
2	K	6	NA	2	NA	NA	NA	1	NA	0	6	0	0	3	5	NA	NA	NA	NA	NA	NA	NA	NA	NA	NA	NA	NA	NA
2	L	0	NA	4	NA	NA	NA	0	NA	6	0	0	0	2	1	NA	NA	NA	NA	NA	NA	NA	NA	NA	NA	NA	NA	NA
2	Piles	14	NA	0	NA	NA	NA	10	24	8	5	20	14	2	3	NA	NA	NA	NA	NA	NA	NA	NA	NA	NA	NA	NA	NA
3	Contact FROM hunters	No	Regular	No	NA	NA	NA	Daily	NA	NA	NA	Regular	NA	NA	NA	NA	NA	NA	NA	NA	NA	NA	NA	NA	NA	NA	NA	NA
3	J	6	0	6	NA	NA	NA	6	NA	NA	NA	6	NA	NA	NA	NA	NA	NA	NA	NA	NA	NA	NA	NA	NA	NA	NA	NA
3	K	0	6	0	NA	NA	NA	0	NA	NA	NA	0	NA	NA	NA	NA	NA	NA	NA	NA	NA	NA	NA	NA	NA	NA	NA	NA
3	L	0	0	0	NA	NA	NA	0	NA	NA	NA	0	NA	NA	NA	NA	NA	NA	NA	NA	NA	NA	NA	NA	NA	NA	NA	NA
3	Contact TO hunters	Regular	Regular	Rare	NA	NA	NA	Daily	NA	NA	NA	Regular	NA	NA	NA	NA	NA	NA	NA	NA	NA	NA	NA	NA	NA	NA	NA	NA
3	J	1	2	6	NA	NA	NA	6	NA	NA	NA	6	NA	NA	NA	NA	NA	NA	NA	NA	NA	NA	NA	NA	NA	NA	NA	NA
3	K	5	4	0	NA	NA	NA	0	NA	NA	NA	0	NA	NA	NA	NA	NA	NA	NA	NA	NA	NA	NA	NA	NA	NA	NA	NA
3	L	0	0	0	NA	NA	NA	0	NA	NA	NA	0	NA	NA	NA	NA	NA	NA	NA	NA	NA	NA	NA	NA	NA	NA	NA	NA
3	Piles	4	11	4	NA	NA	NA	30	40	NA	NA	11	NA	NA	NA	NA	NA	NA	NA	NA	NA	NA	NA	NA	NA	NA	NA	NA
4	Contact FROM hunters	Rare	Daily	No	NA	NA	NA	NA	NA	NA	NA	Regular	NA	NA	NA	No	No	No	No	No	NA	NA	NA	NA	NA	NA	NA	NA
4	J	0	5	0	NA	NA	NA	NA	NA	NA	NA	5	NA	NA	NA	0	1	0	0	1	NA	NA	NA	NA	NA	NA	NA	NA
4	K	5	0	0	NA	NA	NA	NA	NA	NA	NA	0	NA	NA	NA	0	3	1	0	4	NA	NA	NA	NA	NA	NA	NA	NA
4	L	0	0	5	NA	NA	NA	NA	NA	NA	NA	0	NA	NA	NA	5	1	4	5	0	NA	NA	NA	NA	NA	NA	NA	NA
4	Contact TO hunters	Rare	Regular	No	NA	NA	NA	NA	NA	NA	NA	Regular	NA	NA	NA	No	No	Regular	No	Regular	NA	NA	NA	NA	NA	NA	NA	NA
4	J	0	5	0	NA	NA	NA	NA	NA	NA	NA	5	NA	NA	NA	0	1	4	0	1	NA	NA	NA	NA	NA	NA	NA	NA
4	K	5	0	0	NA	NA	NA	NA	NA	NA	NA	0	NA	NA	NA	0	3	1	0	4	NA	NA	NA	NA	NA	NA	NA	NA
4	L	0	0	5	NA	NA	NA	NA	NA	NA	NA	0	NA	NA	NA	5	1	0	5	0	NA	NA	NA	NA	NA	NA	NA	NA
4	Piles	15	23	20	NA	NA	NA	NA	18	NA	NA	20	NA	NA	NA	0	0	0	0	4	NA	NA	NA	NA	NA	NA	NA	NA
5	Contact FROM hunters	Rare	Daily	NA	NA	NA	Rare	NA	NA	NA	Regular	Rare	NA	NA	NA	No	NA	NA	No	Rare	Rare	Regular	Regular	No	No	NA	NA	NA
5	J	1	6	NA	NA	NA	0	NA	NA	NA	6	6	NA	NA	NA	6	NA	NA	6	6	0	5	4	0	0	NA	NA	NA
5	K	4	0	NA	NA	NA	6	NA	NA	NA	0	0	NA	NA	NA	0	NA	NA	0	0	4	1	2	5	0	NA	NA	NA
5	L	1	0	NA	NA	NA	0	NA	NA	NA	0	0	NA	NA	NA	0	NA	NA	0	0	2	0	0	1	6	NA	NA	NA
5	Contact TO hunters	Rare	Daily	NA	NA	NA	No	NA	NA	NA	Regular	Rare	NA	NA	NA	No	NA	NA	No	Rare	Regular	Regular	Regular	No	No	NA	NA	NA
5	J	1	6	NA	NA	NA	0	NA	NA	NA	6	6	NA	NA	NA	6	NA	NA	6	6	0	5	4	0	0	NA	NA	NA
5	K	4	0	NA	NA	NA	6	NA	NA	NA	0	0	NA	NA	NA	0	NA	NA	0	0	4	1	2	5	0	NA	NA	NA
5	L	1	0	NA	NA	NA	0	NA	NA	NA	0	0	NA	NA	NA	0	NA	NA	0	0	2	0	0	1	6	NA	NA	NA
5	Piles	8	17	NA	NA	NA	0	NA	32	NA	10	18	NA	NA	NA	0	NA	NA	0	0	5	10	0	0	0	NA	NA	NA
6	Contact FROM hunters	NA	Rare	NA	No	No	Regular	Rare	NA	NA	Regular	Rare	NA	NA	No	NA	NA	NA	NA	NA	Rare	NA	NA	No	NA	Daily	Regular	NA
6	J	NA	0	NA	4	0	1	6	NA	NA	6	5	NA	NA	4	NA	NA	NA	NA	NA	3	NA	NA	0	NA	6	4	NA
6	K	NA	6	NA	2	6	5	0	NA	NA	0	1	NA	NA	2	NA	NA	NA	NA	NA	3	NA	NA	4	NA	0	2	NA
6	L	NA	0	NA	0	0	0	0	NA	NA	0	0	NA	NA	0	NA	NA	NA	NA	NA	0	NA	NA	2	NA	0	0	NA
6	Contact TO hunters	NA	Rare	NA	Rare	No	Regular	Regular	NA	NA	Regular	Rare	NA	NA	No	NA	NA	NA	NA	NA	Regular	NA	NA	Rare	NA	Daily	Rare	NA
6	J	NA	0	NA	4	0	1	6	NA	NA	6	5	NA	NA	4	NA	NA	NA	NA	NA	3	NA	NA	0	NA	6	6	NA
6	K	NA	2	NA	2	6	5	0	NA	NA	0	1	NA	NA	2	NA	NA	NA	NA	NA	3	NA	NA	4	NA	0	0	NA
6	L	NA	4	NA	0	0	0	0	NA	NA	0	0	NA	NA	0	NA	NA	NA	NA	NA	0	NA	NA	2	NA	0	0	NA
6	Piles	NA	1	NA	2	2	2	11	34	NA	19	2	NA	NA	5	NA	NA	NA	NA	NA	2	NA	NA	1	NA	16	3	NA
7	Contact FROM hunters	NA	NA	NA	NA	NA	Rare	Daily	NA	NA	NA	NA	NA	NA	NA	NA	NA	NA	No	Rare	Daily	NA	NA	NA	NA	NA	Regular	NA
7	J	NA	NA	NA	NA	NA	4	4	NA	NA	NA	NA	NA	NA	NA	NA	NA	NA	0	0	4	NA	NA	NA	NA	NA	4	NA
7	K	NA	NA	NA	NA	NA	0	0	NA	NA	NA	NA	NA	NA	NA	NA	NA	NA	2	4	0	NA	NA	NA	NA	NA	0	NA
7	L	NA	NA	NA	NA	NA	0	0	NA	NA	NA	NA	NA	NA	NA	NA	NA	NA	2	0	0	NA	NA	NA	NA	NA	0	NA
7	Contact TO hunters	NA	NA	NA	NA	NA	No	Regular	NA	NA	NA	NA	NA	NA	NA	NA	NA	NA	No	Rare	Daily	NA	NA	NA	NA	NA	Rare	NA
7	J	NA	NA	NA	NA	NA	4	4	NA	NA	NA	NA	NA	NA	NA	NA	NA	NA	0	0	4	NA	NA	NA	NA	NA	4	NA
7	K	NA	NA	NA	NA	NA	0	0	NA	NA	NA	NA	NA	NA	NA	NA	NA	NA	2	4	0	NA	NA	NA	NA	NA	0	NA
7	L	NA	NA	NA	NA	NA	0	0	NA	NA	NA	NA	NA	NA	NA	NA	NA	NA	2	0	0	NA	NA	NA	NA	NA	0	NA
7	Piles	NA	NA	NA	NA	NA	0	17	42	NA	NA	NA	NA	NA	NA	NA	NA	NA	0	0	30	NA	NA	NA	NA	NA	11	NA
8	Contact FROM hunters	Regular	Regular	NA	NA	NA	NA	NA	NA	NA	NA	NA	NA	NA	NA	NA	NA	NA	NA	NA	NA	NA	NA	NA	NA	NA	NA	NA
8	J	0	0	NA	NA	NA	NA	NA	NA	NA	NA	NA	NA	NA	NA	NA	NA	NA	NA	NA	NA	NA	NA	NA	NA	NA	NA	NA
8	K	0	0	NA	NA	NA	NA	NA	NA	NA	NA	NA	NA	NA	NA	NA	NA	NA	NA	NA	NA	NA	NA	NA	NA	NA	NA	NA
8	L	2	2	NA	NA	NA	NA	NA	NA	NA	NA	NA	NA	NA	NA	NA	NA	NA	NA	NA	NA	NA	NA	NA	NA	NA	NA	NA
8	Contact TO hunters	Regular	Regular	NA	NA	NA	NA	NA	NA	NA	NA	NA	NA	NA	NA	NA	NA	NA	NA	NA	NA	NA	NA	NA	NA	NA	NA	NA
8	J	0	0	NA	NA	NA	NA	NA	NA	NA	NA	NA	NA	NA	NA	NA	NA	NA	NA	NA	NA	NA	NA	NA	NA	NA	NA	NA
8	K	0	0	NA	NA	NA	NA	NA	NA	NA	NA	NA	NA	NA	NA	NA	NA	NA	NA	NA	NA	NA	NA	NA	NA	NA	NA	NA
8	L	2	2	NA	NA	NA	NA	NA	NA	NA	NA	NA	NA	NA	NA	NA	NA	NA	NA	NA	NA	NA	NA	NA	NA	NA	NA	NA
8	Piles	0	0	NA	NA	NA	NA	NA	100	NA	NA	NA	NA	NA	NA	NA	NA	NA	NA	NA	NA	NA	NA	NA	NA	NA	NA	NA
9	Contact FROM hunters	No	No	No	NA	NA	NA	No	NA	NA	NA	Regular	NA	NA	No	NA	NA	NA	NA	NA	NA	NA	NA	NA	NA	NA	Regular	No
9	J	0	3	0	NA	NA	NA	4	NA	NA	NA	4	NA	NA	4	NA	NA	NA	NA	NA	NA	NA	NA	NA	NA	NA	4	4
9	K	0	1	4	NA	NA	NA	0	NA	NA	NA	0	NA	NA	0	NA	NA	NA	NA	NA	NA	NA	NA	NA	NA	NA	0	0
9	L	4	0	0	NA	NA	NA	0	NA	NA	NA	0	NA	NA	0	NA	NA	NA	NA	NA	NA	NA	NA	NA	NA	NA	0	0
9	Contact TO hunters	Rare	No	No	NA	NA	NA	Regular	NA	NA	NA	Regular	NA	NA	No	NA	NA	NA	NA	NA	NA	NA	NA	NA	NA	NA	Regular	No
9	J	0	4	0	NA	NA	NA	0	NA	NA	NA	4	NA	NA	4	NA	NA	NA	NA	NA	NA	NA	NA	NA	NA	NA	4	2
9	K	0	0	4	NA	NA	NA	4	NA	NA	NA	0	NA	NA	0	NA	NA	NA	NA	NA	NA	NA	NA	NA	NA	NA	0	2
9	L	4	0	0	NA	NA	NA	0	NA	NA	NA	0	NA	NA	0	NA	NA	NA	NA	NA	NA	NA	NA	NA	NA	NA	0	0
9	Piles	0	0	20	NA	NA	NA	21	23	NA	NA	26	NA	NA	NA	NA	NA	NA	NA	NA	NA	NA	NA	NA	NA	NA	10	NA
10	Contact FROM hunters	Regular	Rare	No	No	Rare	NA	Daily	NA	NA	NA	Rare	NA	NA	NA	NA	NA	NA	NA	NA	NA	NA	NA	Rare	NA	NA	NA	NA
10	J	1	0	3	3	3	NA	3	NA	NA	NA	3	NA	NA	NA	NA	NA	NA	NA	NA	NA	NA	NA	3	NA	NA	NA	NA
10	K	2	3	0	0	0	NA	0	NA	NA	NA	0	NA	NA	NA	NA	NA	NA	NA	NA	NA	NA	NA	0	NA	NA	NA	NA
10	L	0	0	0	0	0	NA	0	NA	NA	NA	0	NA	NA	NA	NA	NA	NA	NA	NA	NA	NA	NA	0	NA	NA	NA	NA
10	Contact TO hunters	Regular	Rare	No	No	Regular	NA	Daily	NA	NA	NA	Regular	NA	NA	NA	NA	NA	NA	NA	NA	NA	NA	NA	Regular	NA	NA	NA	NA
10	J	0	2	2	3	0	NA	3	NA	NA	NA	3	NA	NA	NA	NA	NA	NA	NA	NA	NA	NA	NA	3	NA	NA	NA	NA
10	K	3	1	1	0	3	NA	0	NA	NA	NA	0	NA	NA	NA	NA	NA	NA	NA	NA	NA	NA	NA	0	NA	NA	NA	NA
10	L	0	0	0	0	0	NA	0	NA	NA	NA	0	NA	NA	NA	NA	NA	NA	NA	NA	NA	NA	NA	0	NA	NA	NA	NA
10	Piles	9	9	18	1	1	NA	27	18	NA	NA	3	NA	NA	NA	NA	NA	NA	NA	NA	NA	NA	NA	14	NA	NA	NA	NA

## Sheet: 1.b. List of control measures
Group ID	X	Fencing	Ban of hunting	army/police	Incentives for hunting	Selective increased hunting of females	Increase carcass searching and removal	Vaccination	Selective hunting of wildboar/hunting/Reduction of wild boar pop through hunters	Hunting with a dog	Wild boar execution with a cage/fence	Ban of additional feeding	Additional feeding	Bait feeding + shooting	Construction of cool storage room	Regional reaction/actions by all involved parties (cooperation)	Establishment of the emergency situation (Emergency Act)	Restrictions in handling (ban of consuming the meat of antibody-positive wild boar)	Biosecurity measures for hunters	Supplementary feeding + selective shooting	Ban of chase hunting	Vaccination Wild Boar	Vaccination Domestic Pigs	Intensive hunting
1	J	0	0	0	2	2	0	4	4	NA	NA	NA	NA	NA	NA	NA	NA	NA	NA	NA	NA	NA	NA	NA
1	K	0	0	0	2	1	0	0	0	NA	NA	NA	NA	NA	NA	NA	NA	NA	NA	NA	NA	NA	NA	NA
1	L	4	4	4	0	1	4	0	0	NA	NA	NA	NA	NA	NA	NA	NA	NA	NA	NA	NA	NA	NA	NA
1	Piles	0	0	0	11	24	0	0	65	NA	NA	NA	NA	NA	NA	NA	NA	NA	NA	NA	NA	NA	NA	NA
2	J	0	0	0	6	0	0	NA	NA	6	0	3	NA	NA	NA	NA	NA	NA	NA	NA	NA	NA	NA	NA
2	K	0	0	0	0	4	2	NA	NA	0	0	1	NA	NA	NA	NA	NA	NA	NA	NA	NA	NA	NA	NA
2	L	6	6	6	0	2	5	NA	NA	0	6	2	NA	NA	NA	NA	NA	NA	NA	NA	NA	NA	NA	NA
2	Piles	0	0	0	34	35	2	NA	NA	0	12	17	NA	NA	NA	NA	NA	NA	NA	NA	NA	NA	NA	NA
3	J	0	0	0	6	0	0	NA	NA	NA	NA	NA	6	6	NA	NA	NA	NA	NA	NA	NA	NA	NA	NA
3	K	0	0	0	0	0	0	NA	NA	NA	NA	NA	0	0	NA	NA	NA	NA	NA	NA	NA	NA	NA	NA
3	L	6	6	6	0	6	6	NA	NA	NA	NA	NA	0	0	NA	NA	NA	NA	NA	NA	NA	NA	NA	NA
3	Piles	0	0	0	35	0	0	NA	NA	NA	NA	NA	47	18	NA	NA	NA	NA	NA	NA	NA	NA	NA	NA
4	J	0	0	0	4	0	0	5	5	NA	NA	NA	5	NA	5	NA	NA	NA	NA	NA	NA	NA	NA	NA
4	K	2	0	0	1	4	2	0	0	NA	NA	NA	0	NA	0	NA	NA	NA	NA	NA	NA	NA	NA	NA
4	L	3	5	5	0	1	3	0	0	NA	NA	NA	0	NA	0	NA	NA	NA	NA	NA	NA	NA	NA	NA
4	Piles	0	0	0	13	0	0	0	36	NA	NA	NA	21	NA	30	NA	NA	NA	NA	NA	NA	NA	NA	NA
5	J	0	0	0	4	1	0	NA	6	NA	NA	NA	NA	NA	NA	6	6	NA	NA	NA	NA	NA	NA	NA
5	K	6	0	0	2	0	3	NA	0	NA	NA	NA	NA	NA	NA	0	0	NA	NA	NA	NA	NA	NA	NA
5	L	0	6	6	0	5	3	NA	0	NA	NA	NA	NA	NA	NA	0	0	NA	NA	NA	NA	NA	NA	NA
5	Piles	6	0	0	23	0	8	NA	22	NA	NA	NA	NA	NA	NA	17	24	NA	NA	NA	NA	NA	NA	NA
6	J	1	0	0	6	4	0	NA	NA	NA	NA	0	NA	NA	NA	NA	NA	0	1	NA	NA	NA	NA	NA
6	K	0	0	0	0	2	3	NA	NA	NA	NA	2	NA	NA	NA	NA	NA	4	5	NA	NA	NA	NA	NA
6	L	5	6	6	0	0	3	NA	NA	NA	NA	4	NA	NA	NA	NA	NA	2	0	NA	NA	NA	NA	NA
6	Piles	1	0	0	41	47	0	NA	NA	NA	NA	2	NA	NA	NA	NA	NA	0	9	NA	NA	NA	NA	NA
7	J	0	0	0	4	4	0	NA	NA	NA	0	NA	NA	3	NA	NA	NA	NA	NA	NA	NA	NA	NA	NA
7	K	0	0	0	0	0	4	NA	NA	NA	1	NA	NA	1	NA	NA	NA	NA	NA	NA	NA	NA	NA	NA
7	L	4	4	4	0	0	0	NA	NA	NA	3	NA	NA	0	NA	NA	NA	NA	NA	NA	NA	NA	NA	NA
7	Piles	0	0	0	28	53	0	NA	NA	NA	0	NA	NA	19	NA	NA	NA	NA	NA	NA	NA	NA	NA	NA
8	J	0	0	0	2	0	0	2	NA	NA	NA	NA	NA	2	NA	NA	NA	NA	NA	NA	NA	NA	NA	NA
8	K	0	0	0	0	2	2	0	NA	NA	NA	NA	NA	0	NA	NA	NA	NA	NA	NA	NA	NA	NA	NA
8	L	2	2	2	0	0	0	0	NA	NA	NA	NA	NA	0	NA	NA	NA	NA	NA	NA	NA	NA	NA	NA
8	Piles	0	0	0	19	16	0	0	NA	NA	NA	NA	NA	65	NA	NA	NA	NA	NA	NA	NA	NA	NA	NA
9	J	0	0	0	1	0	4	NA	NA	NA	NA	0	NA	NA	NA	NA	NA	NA	NA	4	NA	NA	NA	NA
9	K	0	0	0	3	0	0	NA	NA	NA	NA	0	NA	NA	NA	NA	NA	NA	NA	0	NA	NA	NA	NA
9	L	4	4	4	0	4	0	NA	NA	NA	NA	4	NA	NA	NA	NA	NA	NA	NA	0	NA	NA	NA	NA
9	Piles	0	0	0	22	34	0	NA	NA	NA	NA	0	NA	NA	NA	NA	NA	NA	NA	44	NA	NA	NA	NA
10	J	0	0	0	0	3	0	NA	NA	NA	NA	NA	NA	NA	NA	NA	NA	NA	NA	NA	0	1	3	3
10	K	0	0	0	0	0	0	NA	NA	NA	NA	NA	NA	NA	NA	NA	NA	NA	NA	NA	0	1	0	0
10	L	3	3	3	3	0	3	NA	NA	NA	NA	NA	NA	NA	NA	NA	NA	NA	NA	NA	3	1	0	0
10	Piles	0	0	0	26	28	6	NA	NA	NA	NA	NA	NA	NA	NA	NA	NA	NA	NA	NA	0	NA	NA	40

## Sheet: 2.a. Impact diagram
Group ID		Emotional considerations	Absence of assistant	Taking a sample	Desinfection of a car and equipment (ensure biosecurity)	Desinfection of yourself	Financial cost	Taking the carcass out of woods/disgust (what kind of transport)	Improvement of a physical form	Improvement of the cooperation and communication between hunters/landowners	Burying	Additional work/Time	Danger of spreading infection	satisfaction	Elimination of one infection source	Information is moving	Hunters´ Society gets money	Business administration with Veterinary and Food Board	Paperwork	Vireen gets work to do	NOT really consequences Containers too small	NOT really consequences Lack of equipment	Improvement of the reputation	Agreements with land owners	Interferes Hunting	Where to take the carcass	One wild boar less in the population (in case of low population)	One wild boar less (in case of high population)	Knowledge about the presence of the diesease, cause of death	dead WB appears in the statistics	Disinfection procedure	Cost of machines (bulldozer/ excavator)
1	Neg	1	1	1	1	1	1	1	0	0	1	NA	NA	NA	NA	NA	NA	NA	NA	NA	NA	NA	NA	NA	NA	NA	NA	NA	NA	NA	NA	NA
1	Pos	0	0	0	0	0	0	0	1	1	0	NA	NA	NA	NA	NA	NA	NA	NA	NA	NA	NA	NA	NA	NA	NA	NA	NA	NA	NA	NA	NA
1	Piles	0	0	0	0	0	0	50	0	0	50	NA	NA	NA	NA	NA	NA	NA	NA	NA	NA	NA	NA	NA	NA	NA	NA	NA	NA	NA	NA	NA
2	Neg	NA	NA	NA	1	NA	NA	NA	NA	NA	NA	1	1	0	0	0	0	NA	NA	NA	NA	NA	NA	NA	NA	NA	NA	NA	NA	NA	NA	NA
2	Pos	NA	NA	NA	0	NA	NA	NA	NA	NA	NA	0	0	1	1	1	1	NA	NA	NA	NA	NA	NA	NA	NA	NA	NA	NA	NA	NA	NA	NA
2	Piles	NA	NA	NA	8	NA	NA	NA	NA	NA	NA	12	26	15	15	14	10	NA	NA	NA	NA	NA	NA	NA	NA	NA	NA	NA	NA	NA	NA	NA
3	Neg	1	NA	1	NA	NA	NA	1	NA	NA	NA	NA	NA	NA	0	NA	0	1	1	NA	NA	NA	NA	NA	NA	NA	NA	NA	NA	NA	NA	NA
3	Pos	0	NA	0	NA	NA	NA	0	NA	NA	NA	NA	NA	NA	1	NA	1	0	0	NA	NA	NA	NA	NA	NA	NA	NA	NA	NA	NA	NA	NA
3	Piles	29	NA	8	NA	NA	NA	19	NA	NA	NA	NA	NA	NA	0	NA	5	29	8	NA	NA	NA	NA	NA	NA	NA	NA	NA	NA	NA	NA	NA
4	Neg	1	1	NA	1	NA	NA	1	NA	NA	NA	1	NA	NA	0	NA	NA	NA	NA	0	1	1	NA	NA	NA	NA	NA	NA	NA	NA	NA	NA
4	Pos	0	0	NA	0	NA	NA	0	NA	NA	NA	0	NA	NA	1	NA	NA	NA	NA	1	0	0	NA	NA	NA	NA	NA	NA	NA	NA	NA	NA
4	Piles	13	0	NA	46	NA	NA	0	NA	NA	NA	14	NA	NA	0	NA	NA	NA	NA	0	10	16	NA	NA	NA	NA	NA	NA	NA	NA	NA	NA
5	Neg	1	NA	NA	NA	NA	1	1	NA	0	NA	1	1	NA	0	NA	NA	NA	NA	NA	NA	NA	0	NA	NA	NA	NA	NA	NA	NA	NA	NA
5	Pos	0	NA	NA	NA	NA	0	0	NA	1	NA	0	0	NA	1	NA	NA	NA	NA	NA	NA	NA	1	NA	NA	NA	NA	NA	NA	NA	NA	NA
5	Piles	14	NA	NA	NA	NA	18	0	NA	22	NA	11	6	NA	18	NA	NA	NA	NA	NA	NA	NA	11	NA	NA	NA	NA	NA	NA	NA	NA	NA
6	Neg	1	NA	NA	NA	NA	1	NA	NA	0	NA	1	NA	NA	0	NA	NA	1	NA	NA	NA	NA	NA	NA	NA	NA	NA	NA	NA	NA	NA	NA
6	Pos	0	NA	NA	NA	NA	0	NA	NA	1	NA	0	NA	NA	1	NA	NA	0	NA	NA	NA	NA	NA	NA	NA	NA	NA	NA	NA	NA	NA	NA
6	Piles	2	NA	NA	NA	NA	9	NA	NA	1	NA	49	NA	NA	1	NA	NA	17	NA	NA	NA	NA	NA	NA	NA	NA	NA	NA	NA	NA	NA	NA
7	Neg	NA	NA	NA	NA	NA	1	1	NA	NA	1	1	NA	NA	NA	0	NA	NA	NA	NA	NA	NA	NA	1	NA	NA	NA	NA	NA	NA	NA	NA
7	Pos	NA	NA	NA	NA	NA	0	0	NA	NA	0	0	NA	NA	NA	1	NA	NA	NA	NA	NA	NA	NA	0	NA	NA	NA	NA	NA	NA	NA	NA
7	Piles	NA	NA	NA	NA	NA	20	18	NA	NA	23	15	NA	NA	NA	7	NA	NA	NA	NA	NA	NA	NA	17	NA	NA	NA	NA	NA	NA	NA	NA
8	Neg	NA	NA	NA	NA	NA	NA	1	NA	NA	NA	NA	NA	NA	NA	NA	NA	NA	NA	NA			NA	NA	1	1	NA	NA	NA	NA	NA	NA
8	Pos	NA	NA	NA	NA	NA	NA	0	NA	NA	NA	NA	NA	NA	NA	NA	NA	NA	NA	NA			NA	NA	0	0	NA	NA	NA	NA	NA	NA
8	Piles	NA	NA	NA	NA	NA	NA	58	NA	NA	NA	NA	NA	NA	NA	NA	NA	NA	NA	NA			NA	NA	21	21	NA	NA	NA	NA	NA	NA
9	Neg	NA	NA	1	NA	NA	NA	1	NA	NA	NA	1	NA	NA	NA	NA	NA	NA	NA	NA			NA	NA	NA	NA	1	0	0	NA	NA	NA
9	Pos	NA	NA	0	NA	NA	NA	0	NA	NA	NA	0	NA	NA	NA	NA	NA	NA	NA	NA			NA	NA	NA	NA	0	1	1	NA	NA	NA
9	Piles	NA	NA	10	NA	NA	NA	28	NA	NA	NA	11	NA	NA	NA	NA	NA	NA	NA	NA			NA	NA	NA	NA	2	2	47	NA	NA	NA
10	Neg	NA	NA	NA	NA	NA	1	NA	NA	NA	NA	1	NA	NA	0	NA	NA	NA	NA	NA			NA	NA	NA	NA	NA	NA	NA	0	1	1
10	Pos	NA	NA	NA	NA	NA	0	NA	NA	NA	NA	0	NA	NA	1	NA	NA	NA	NA	NA			NA	NA	NA	NA	NA	NA	NA	1	0	0
10	Piles	NA	NA	NA	NA	NA	41	NA	NA	NA	NA	27	NA	NA	0	NA	NA	NA	NA	NA			NA	NA	NA	NA	NA	NA	NA	32	0	0

## Sheet: 2.b. List of motivation options
Group ID	Increase of currently paid incentives	Detailed feedback	Only reporting, no further work	Reduction of infection pressure within the wild boar population	More simple business administration	Resources (equipment) for the hunters	Gratitude	Incentives for reporting	Scientific justification/explanation for its´ usefulness
1	10	0	10	80	NA	NA	NA	NA	NA
2	22	36	42	0	NA	NA	NA	NA	NA
3	90	0	0	5	5	NA	NA	NA	NA
4	10	12	25	16	NA	28	9	NA	NA
5	28	0	15	42	NA	NA	NA	15	NA
6	53	3	34	2	NA	NA	NA	NA	8
7	36	3	37	24	NA	NA	NA	NA	NA
8	14	0	32	54	NA	NA	NA	NA	NA
9	66	0	34	0	NA	NA	NA	NA	NA
10	21	35	42	2	NA	NA	NA	NA	NA
